# Supplementary material for: Cholesterol Gallstones and Long-Term Use of Statins: Is Gut Microbiota Dysbiosis Bridging over Uncertainties?
Source: Diagnostics (Basel). 2024 Jun 12;14(12):1234. doi: 10.3390/diagnostics14121234 (PMC11202934; doi:10.3390/diagnostics14121234)
Supplement: Supplementary file 1 [file diagnostics-14-01234-s001.zip]

Archive with 5 entries (5 files):
- FigureS1d.jpg
- FigureS1e.jpg
- FigureS1a.jpg
- FigureS1b.jpg
- FigureS1c.jpg
